# Supplementary material for: The First Whole Genome Sequencing of Agaricus bitorquis and Its Metabolite Profiling
Source: J Fungi (Basel). 2023 Apr 18;9(4):485. doi: 10.3390/jof9040485 (PMC10142948; doi:10.3390/jof9040485)
Supplement: Supplementary file 1 [file jof-09-00485-s001.zip]

Archive with 1 entries (1 files):
- jof-2334904-supplementary.pdf
